# Supplementary material for: Discovery of Triple Inhibitors of Both SARS-CoV-2 Proteases and Human Cathepsin L
Source: Pharmaceuticals (Basel). 2022 Jun 13;15(6):744. doi: 10.3390/ph15060744 (PMC9230533; doi:10.3390/ph15060744)
Supplement: Supplementary file 1 [file pharmaceuticals-15-00744-s001.zip]

Archive with 1 entries (1 files):
- pharmaceuticals-1729795-supplementary.pdf
